# Supplementary material for: Investigation of the Enhancement Effect of Evodia rutaecarpa Volatile Oil on Transdermal Delivery of Total Glucosides of Paeony: Mechanistic Insight Based on Interactions Among Drug, Enhancer, and Skin
Source: Pharmaceutics. 2026 Mar 31;18(4):433. doi: 10.3390/pharmaceutics18040433 (PMC13119413; doi:10.3390/pharmaceutics18040433)
Supplement: Supplementary file 1 [file pharmaceutics-18-00433-s001.zip]

Archive with 1 entries (1 files):
- pharmaceutics-4162513-supplementary.pdf
